# Supplementary material for: Serum proteomic profiling of patients with compensated advanced chronic liver disease with and without clinically significant portal hypertension
Source: PLoS One. 2024 Apr 11;19(4):e0301416. doi: 10.1371/journal.pone.0301416 (PMC11008873; doi:10.1371/journal.pone.0301416)
Supplement: S1 Table — Abbreviations: BMI = Body mass index, HVPG = hepatic venous pressure gradient, LSM = Liver stiffness measurement, INR = International normalized ratio, MELD = Model for end stage liver disease, APRI = AST to platelet ratio index, FIB-4 = Fibrosis 4 index. (XLSX) [file pone.0301416.s002.xlsx]

## Sheet: List1
	patients										laboratory findings										scores
ID	age	sex	weight (kg)	hight (cm)	BMI	etiology	active alcohol consumption	HVPG	LSM (kPa)	Ishak fibrosis stage	Bilirubin (µmol/L)	Albumin (g/L)	INR	Creatinine (µmol/L)	Sodium (mmol/L)	AST (IU/L)	ALT (IU/L)	GGT (IU/L)	AP (IU/L)	Platelets (x109/L)	MELD-Na	Child-Pugh score	Child-Pugh stage	APRI score	FIB-4 score
ZG01	62	M	79	176	25.5	MetALD	0	5.3	10.1	5	12	40	1	100	139	69	139	93	68	258	8	5	A	0.703794	1.40642
ZG02	34	M	76	178	24	ALD	0	6	27.4	6	9	36	1.4	95	138	35	25	123	87	300	12	5	A	0.307018	0.793333
ZG03	56	M	85	184	25.1	HCV	0	7	12.4	4	11.5	44	1.03	95	139	48	39	65	130	255	8	5	A	0.495356	1.68794
ZG04	56	M	109	177	34.79	MetALD	1	3.4	30.3	5	47.5	44	1.32	62	138	163	28	360	86	78	15	6	A	5.49933	22.1158
ZG05	68	F	66	161	25.5	AIH	0	5.8	11.2	6	12.8	47	1	85	140	29	31	86	85	161	6	5	A	0.600414	2.19989
ZG06	59	F	100	167	35.9	MASLD	0	6	14.1	3	9.4	43	1	52	137	42	50	25	58	269	9	5	A	0.520446	1.30276
ZG07	75	M	85	180	26.23	AIH	0	8	22.8	6	25	27	1.02	54	135	74	119	219	123	212	12	7	B	0.91857	2.39985
ZG08	58	M	65	187	18.58	HCV	0	5	20	6	11.1	49	1.07	61	141	30	26	45	66	130	6	5	A	0.607287	2.62494
ZG09	62	M	98	174	32.3	MetALD	1	6	14.1	6	16.3	46	1.08	72	138	35	30	58	86	160	9	5	A	0.575658	2.47616
ZG10	64	F	84	175	27.4	MASLD	0	8	13.8	6	10.8	44	1.07	65	138	51	49	51	107	193	9	5	A	0.880829	2.41599
ZG11	51	M	144	170	49.8	MetALD	0	5	17.6	6	9.2	44	1	60	137	54	58	1568	169	217	9	5	A	0.654863	1.66644
ZG12	44	M	98	182	29.3	MASLD	0	5	11.6	4	9.2	48	1	67	140	36	45	134	120	263	6	5	A	0.360216	0.897828
ZG13	62	M	103	182	31.1	MetALD	0	8	27.4	6	16	43	1	64	141	29	28	55	65	133	6	5	A	0.573803	2.55481
ZG14	68	F	67	170	23.1	AIH	0	7	9.5	5	12.2	45	1	72	138	29	20	18	49	191	8	5	A	0.506108	2.30865
ZG15	50	M	68	162	25.91	MASLD	0	6	16.1	5	21.9	44	1.03	72	139	36	43	99	89	246	9	5	A	0.385109	1.11584
ZG16	67	M	81	172	27.38	MetALD	1	5	18.6	3	12	43.4	1	62	138	28	15	30	67	193	8	5	A	0.381783	2.50975
ZG17	57	M	90	185	26.3	MetALD	0	5	10.7	6	11.1	50	1.45	77	139	19	20	152	60	217	11	5	A	0.230415	1.11597
ZG18	63	M	114	194	31.4	MASLD	0	6	12.9	3	19.9	46	1.4	84	140	33	46	83	124	177	11	5	A	0.490633	1.73182
ZG19	48	M	115	190	31.9	MetALD	0	15	46.4	6	36	35	1.66	82	142	64	49	185	167	71	15	6	A	2.37213	6.18109
ZG20	62	M	73	175	23.8	MetALD	1	13.5	9	6	41	35	1	98	140	82	104	370	280	142	11	6	A	1.51964	3.51076
ZG21	68	F	94	157	38.1	MetALD	0	15.6	56.5	6	26	36	1.3	88	137	40	26	89	102	102	13	5	A	1.30719	5.22976
ZG22	74	M	75	180	23.15	ALD	0	12	13.2	6	19	25	1.45	121	141	25	14	19	76	77	14	7	B	0.854409	6.42121
ZG23	68	F	88	168	31.2	MetALD	0	10	28	6	49	29	1.47	52	138	101	67	44	197	59	16	7	B	5.70621	14.2214
ZG24	62	M	90	187	25.7	MetALD	0	15	15.9	6	10.4	34	1	76	137	49	33	117	116	187	9	6	A	0.689558	2.82806
ZG25	68	F	92	165	33.7	MASLD	0	10	41.5	6	29.8	36	1	73	137	22	16	83	119	76	11	5	A	0.964912	4.92105
ZG26	63	F	89	177	28.4	MASLD	0	12	23.6	6	32.7	39	1.09	64	136	35	31	65	92	103	13	5	A	1.13269	3.84495
ZG27	71	F	87	160	33.9	MetALD	1	16	44.4	6	9	42	1.07	70	138	38	15	210	122	320	9	5	A	0.395833	2.17694
ZG28	46	M	85	178	26.8	MetALD	1	11	34.3	6	21.6	45	1	64	141	42	62	178	79	116	7	5	A	0.952813	2.11521
ZG29	58	F	73	160	28.52	MASLD	0	10	18.3	4	31.4	50	1	56	138	78	82	106	124	227	10	5	A	1.14537	2.20085
ZG30	67	M	82	174	27.08	MetALD	0	10	27.7	6	37.6	33	1.88	81	135	98	82	335	161	78	19	8	B	3.30634	9.29607
ZG31	71	F	91	165	33.43	MASLD	0	11	23.6	5	15.4	43	1.04	119	140	29	43	273	133	101	10	5	A	0.957096	3.10886
ZG32	67	M	85	176	27.44	MetALD	0	12	26	5	27.2	38	1.02	55	137	36	27	56	88	149	11	5	A	0.635818	3.11537
ZG33	66	M	84	174	27.7	MetALD	0	15	28.4	6	18	39	1.04	81	136	26	24	43	96	123	10	5	A	0.556269	2.84778
ZG34	74	M	100	170	34.6	MASLD	0	16.3	69.1	6	15	40	1.07	89	142	74	77	356	168	127	7	5	A	1.53336	4.91376
ZG35	59	M	105	185	30.68	MASLD	0	22.4	33.3	6	19.8	34	1.28	84	138	52	40	93	98	82	11	6	A	1.66881	5.91577
ZG36	37	M	78	179	24.3	ALD	1	21.3	21.8	6	46.8	30	1.73	52	139	170	90	220	129	66	17	8	B	6.77831	10.0458
ZG37	61	M	115	189	32.19	MetALD	1	18	62.7	6	24.4	27	1.26	61	138	121	146	143	85	214	12	7	B	1.48795	2.85447
ZG38	57	M	89	178	28.1	IGN	0	17.3	63.9	6	42.3	32	1.78	42	137	87	35	73	138	56	18	8	B	4.08835	14.9683
ZG39	38	M	85	180	26.2	IGN	0	16.3	69.1	5	33	31	1.35	64	138	57	39	144	220	22	14	6	A	6.81818	15.7653
ZG40	76	F	70	166	22.6	AIH	0	17.6	27.7	6	13.8	39	1.25	37	141	158	153	25	47	156	9	5	A	3.37607	6.22301
ZG41	59	M	76	173	25.4	MetALD	0	21	34.3	6	47.2	33	1.52	63	138	68	32	31	196	79	16	7	B	2.26516	8.97757
ZG42	64	M	88	182	26.57	HCV	0	17	32.8	3	17	40	1	76	141	52	31	43	105	141	6	5	A	0.970511	4.23919
ZG43	53	M	78	176	25.18	MetALD	1	30	69.1	6	34	25	1.48	54	129	112	82	217	78	196	21	7	B	1.50376	3.3445
ZG44	45	M	75	176	24.2	HBV	0	20	63.9	6	19.1	40	1	69	140	46	50	509	186	162	7	5	A	0.747238	1.80705
ZG45	54	M	98	178	30.9	HBV	0	18	51.4	6	16	44	1	54	140	39	26	79	120	180	6	5	A	0.570175	2.29456
ZG46	60	M	105	175	34.29	MetALD	0	23	53	6	21.2	42	2.34	55	136	67	57	1625	144	107	19	7	B	1.64781	4.97628
ZG47	65	M	70	175	22.86	ALD	0	17	47.2	6	21.9	35	1.3	103	135	56	44	137	117	228	15	5	A	0.646353	2.4068
ZG48	59	M	125	185	36.5	MetALD	1	17	36.3	6	44	32	1.33	64	138	51	27	98	105	70	15	7	B	1.91729	8.2726
