# Supplementary material for: Serum proteomic profiling of patients with compensated advanced chronic liver disease with and without clinically significant portal hypertension
Source: PLoS One. 2024 Apr 11;19(4):e0301416. doi: 10.1371/journal.pone.0301416 (PMC11008873; doi:10.1371/journal.pone.0301416)
Supplement: S2 Table — Abbreviations: CSPH = clinically significant portal hypertension. (XLSX) [file pone.0301416.s003.xlsx]

## Sheet: identified proteins
CSPH					non-CSPH
Protein IDs	Protein names	Gene names	Detected Intensity (%)		Protein IDs	Protein names	Gene names	Detected Intensity (%)
P08603	Complement factor H	CFH	11.5126		P01024	Complement C3;Complement C3 beta chain;C3-beta-c;Complement C3 alpha chain;C3a anaphylatoxin;Acylation stimulating protein;Complement C3b alpha chain;Complement C3c alpha chain fragment 1;Complement C3dg fragment;Complement C3g fragment;Complement C3d fragment;Complement C3f fragment;Complement C3c alpha chain fragment 2	C3	11.4961
P01008	Antithrombin-III	SERPINC1	10.5787		P08603	Complement factor H	CFH	10.044
P01024	Complement C3;Complement C3 beta chain;C3-beta-c;Complement C3 alpha chain;C3a anaphylatoxin;Acylation stimulating protein;Complement C3b alpha chain;Complement C3c alpha chain fragment 1;Complement C3dg fragment;Complement C3g fragment;Complement C3d fragment;Complement C3f fragment;Complement C3c alpha chain fragment 2	C3	9.3205		P01008	Antithrombin-III	SERPINC1	9.75305
A0A0A0MS08	Ig gamma-1 chain C region	IGHG1	5.26815		P0C0L5	Complement C4-B;Complement C4 beta chain;Complement C4-B alpha chain;C4a anaphylatoxin;C4b-B;C4d-B;Complement C4 gamma chain	C4B	4.88964
P02647	Apolipoprotein A-I;Proapolipoprotein A-I;Truncated apolipoprotein A-I	APOA1	4.02482		A0A0A0MS08	Ig gamma-1 chain C region	IGHG1	4.56311
P0C0L5	Complement C4-B;Complement C4 beta chain;Complement C4-B alpha chain;C4a anaphylatoxin;C4b-B;C4d-B;Complement C4 gamma chain	C4B	3.78046		P02751-3	Fibronectin;Anastellin;Ugl-Y1;Ugl-Y2;Ugl-Y3	FN1	4.08958
P01042	Kininogen-1;Kininogen-1 heavy chain;T-kinin;Bradykinin;Lysyl-bradykinin;Kininogen-1 light chain;Low molecular weight growth-promoting factor	KNG1	3.60464		P04004	Vitronectin;Vitronectin V65 subunit;Vitronectin V10 subunit;Somatomedin-B	VTN	3.2706
P04004	Vitronectin;Vitronectin V65 subunit;Vitronectin V10 subunit;Somatomedin-B	VTN	3.30148		A0A087WYJ9	Ig mu chain C region	IGHM	3.14125
P02775	Platelet basic protein;Connective tissue-activating peptide III;TC-2;Connective tissue-activating peptide III(1-81);Beta-thromboglobulin;Neutrophil-activating peptide 2(74);Neutrophil-activating peptide 2(73);Neutrophil-activating peptide 2;TC-1;Neutrophil-activating peptide 2(1-66);Neutrophil-activating peptide 2(1-63)	PPBP	3.23609		P02743	Serum amyloid P-component;Serum amyloid P-component(1-203)	APCS	3.00408
P02751-3	Fibronectin;Anastellin;Ugl-Y1;Ugl-Y2;Ugl-Y3	FN1	2.8684		P01042	Kininogen-1;Kininogen-1 heavy chain;T-kinin;Bradykinin;Lysyl-bradykinin;Kininogen-1 light chain;Low molecular weight growth-promoting factor	KNG1	2.91356
P01023	Alpha-2-macroglobulin	A2M	2.60723		P02775	Platelet basic protein;Connective tissue-activating peptide III;TC-2;Connective tissue-activating peptide III(1-81);Beta-thromboglobulin;Neutrophil-activating peptide 2(74);Neutrophil-activating peptide 2(73);Neutrophil-activating peptide 2;TC-1;Neutrophil-activating peptide 2(1-66);Neutrophil-activating peptide 2(1-63)	PPBP	2.90549
A0A087WYJ9	Ig mu chain C region	IGHM	2.18467		P02647	Apolipoprotein A-I;Proapolipoprotein A-I;Truncated apolipoprotein A-I	APOA1	2.85456
P02743	Serum amyloid P-component;Serum amyloid P-component(1-203)	APCS	2.11443		P19823	Inter-alpha-trypsin inhibitor heavy chain H2	ITIH2	2.02121
P00734	Prothrombin;Activation peptide fragment 1;Activation peptide fragment 2;Thrombin light chain;Thrombin heavy chain	F2	2.04152		P01023	Alpha-2-macroglobulin	A2M	1.89879
P01876	Ig alpha-1 chain C region	IGHA1	1.97426		P04114	Apolipoprotein B-100;Apolipoprotein B-48	APOB	1.80202
P01834	Ig kappa chain C region	IGKC	1.86117		P00734	Prothrombin;Activation peptide fragment 1;Activation peptide fragment 2;Thrombin light chain;Thrombin heavy chain	F2	1.70502
P19823	Inter-alpha-trypsin inhibitor heavy chain H2	ITIH2	1.67024		P01011	Alpha-1-antichymotrypsin;Alpha-1-antichymotrypsin His-Pro-less	SERPINA3	1.63654
P01011	Alpha-1-antichymotrypsin;Alpha-1-antichymotrypsin His-Pro-less	SERPINA3	1.49277		P01834	Ig kappa chain C region	IGKC	1.60227
P04114	Apolipoprotein B-100;Apolipoprotein B-48	APOB	1.337		P02649	Apolipoprotein E	APOE	1.2706
P02649	Apolipoprotein E	APOE	1.25061		P19827	Inter-alpha-trypsin inhibitor heavy chain H1	ITIH1	1.23247
P19827	Inter-alpha-trypsin inhibitor heavy chain H1	ITIH1	1.11048		P01876	Ig alpha-1 chain C region	IGHA1	1.20569
P05155-2	Plasma protease C1 inhibitor	SERPING1	1.04835		P00738	Haptoglobin;Haptoglobin alpha chain;Haptoglobin beta chain	HP	1.01719
P00738	Haptoglobin;Haptoglobin alpha chain;Haptoglobin beta chain	HP	0.916046		P02749	Beta-2-glycoprotein 1	APOH	0.920842
P02749	Beta-2-glycoprotein 1	APOH	0.898608		B7ZKJ8	Inter-alpha-trypsin inhibitor heavy chain H4;70 kDa inter-alpha-trypsin inhibitor heavy chain H4;35 kDa inter-alpha-trypsin inhibitor heavy chain H4	ITIH4	0.879288
B7ZKJ8	Inter-alpha-trypsin inhibitor heavy chain H4;70 kDa inter-alpha-trypsin inhibitor heavy chain H4;35 kDa inter-alpha-trypsin inhibitor heavy chain H4	ITIH4	0.834907		A0A075B6N8	Ig gamma-3 chain C region	IGHG3	0.796079
A0A075B6K9	Ig lambda-2 chain C regions;Ig lambda-6 chain C region;Ig lambda-7 chain C region;Ig lambda-3 chain C regions	IGLC2	0.751818		P00747	Plasminogen;Plasmin heavy chain A;Activation peptide;Angiostatin;Plasmin heavy chain A, short form;Plasmin light chain B	PLG	0.746129
P00747	Plasminogen;Plasmin heavy chain A;Activation peptide;Angiostatin;Plasmin heavy chain A, short form;Plasmin light chain B	PLG	0.744963		P00740-2	Coagulation factor IX;Coagulation factor IXa light chain;Coagulation factor IXa heavy chain	F9	0.657146
A0A075B6N8	Ig gamma-3 chain C region	IGHG3	0.631931		P05155-2	Plasma protease C1 inhibitor	SERPING1	0.648951
P10643	Complement component C7	C7	0.527073		A0A075B6K9	Ig lambda-2 chain C regions;Ig lambda-6 chain C region;Ig lambda-7 chain C region;Ig lambda-3 chain C regions	IGLC2	0.647388
P01624	Ig kappa chain V-III region POM		0.51517		P01619	Ig kappa chain V-III region B6		0.645093
P04196	Histidine-rich glycoprotein	HRG	0.497675		P04003	C4b-binding protein alpha chain	C4BPA	0.625199
P01031	Complement C5;Complement C5 beta chain;Complement C5 alpha chain;C5a anaphylatoxin;Complement C5 alpha chain	C5	0.435695		P07225	Vitamin K-dependent protein S	PROS1	0.545041
P00740-2	Coagulation factor IX;Coagulation factor IXa light chain;Coagulation factor IXa heavy chain	F9	0.423792		P01624	Ig kappa chain V-III region POM		0.544235
P04003	C4b-binding protein alpha chain	C4BPA	0.415302		P01031	Complement C5;Complement C5 beta chain;Complement C5 alpha chain;C5a anaphylatoxin;Complement C5 alpha chain	C5	0.516045
P07225	Vitamin K-dependent protein S	PROS1	0.413065		P05546	Heparin cofactor 2	SERPIND1	0.474768
P01042-2	Kininogen-1;Kininogen-1 heavy chain;T-kinin;Bradykinin;Lysyl-bradykinin;Kininogen-1 light chain;Low molecular weight growth-promoting factor	KNG1	0.369613		B4E1Z4	Complement factor B;Complement factor B Ba fragment;Complement factor B Bb fragment	CFB	0.45273
B3KWK7	Insulin-like growth factor-binding protein 3	IGFBP3	0.358887		H0YAC1	Plasma kallikrein;Plasma kallikrein heavy chain;Plasma kallikrein light chain	KLKB1	0.437702
Q16610	Extracellular matrix protein 1	ECM1	0.356047		P04196	Histidine-rich glycoprotein	HRG	0.371564
H0YAC1	Plasma kallikrein;Plasma kallikrein heavy chain;Plasma kallikrein light chain	KLKB1	0.35338		P10643	Complement component C7	C7	0.355225
P01009	Alpha-1-antitrypsin;Short peptide from AAT	SERPINA1	0.342682		B3KWK7	Insulin-like growth factor-binding protein 3	IGFBP3	0.338306
P05546	Heparin cofactor 2	SERPIND1	0.326362		P10909-4	Clusterin;Clusterin beta chain;Clusterin alpha chain;Clusterin	CLU	0.334246
P10909-4	Clusterin;Clusterin beta chain;Clusterin alpha chain;Clusterin	CLU	0.311821		P02748	Complement component C9;Complement component C9a;Complement component C9b	C9	0.306863
P01619	Ig kappa chain V-III region B6		0.288446		P35908	Keratin, type II cytoskeletal 2 epidermal	KRT2	0.266822
A0A0B4J1U7	Immunoglobulin heavy variable 6-1	IGHV6-1	0.278281		A0A0B4J1X5	Immunoglobulin heavy variable 3-74	IGHV3-74	0.263746
B4E1Z4	Complement factor B;Complement factor B Ba fragment;Complement factor B Bb fragment	CFB	0.275614		A0A0B4J1U7	Immunoglobulin heavy variable 6-1	IGHV6-1	0.244747
A0A0A0MRZ8	Ig kappa chain V-III region VG	IGKV3D-11	0.273724		P09871	Complement C1s subcomponent;Complement C1s subcomponent heavy chain;Complement C1s subcomponent light chain	C1S	0.235604
P02741	C-reactive protein;C-reactive protein(1-205)	CRP	0.27171		P13671	Complement component C6	C6	0.229552
P06310	Ig kappa chain V-II region RPMI 6410	IGKV2D-30	0.261933		P68871	Hemoglobin subunit beta;LVV-hemorphin-7;Spinorphin	HBB	0.229388
P02748	Complement component C9;Complement component C9a;Complement component C9b	C9	0.254502		P01009	Alpha-1-antitrypsin;Short peptide from AAT	SERPINA1	0.228471
A0A0B4J1X5	Immunoglobulin heavy variable 3-74	IGHV3-74	0.247251		P01042-2	Kininogen-1;Kininogen-1 heavy chain;T-kinin;Bradykinin;Lysyl-bradykinin;Kininogen-1 light chain;Low molecular weight growth-promoting factor	KNG1	0.220079
P68871	Hemoglobin subunit beta;LVV-hemorphin-7;Spinorphin	HBB	0.231824		P01780	Ig heavy chain V-III region JON;Ig heavy chain V-III region WEA;Ig heavy chain V-III region TRO	IGHV3-21	0.215604
E9PHK0	Tetranectin	CLEC3B	0.220784		A0A0A0MRZ8	Ig kappa chain V-III region VG	IGKV3D-11	0.213841
P13671	Complement component C6	C6	0.202127		P06310	Ig kappa chain V-II region RPMI 6410	IGKV2D-30	0.213659
K7ERG9	Complement factor D	CFD	0.191902		P01700	Ig lambda chain V-I region HA;Ig lambda chain V-I region VOR		0.211347
O00391	Sulfhydryl oxidase 1	QSOX1	0.191332		Q16610	Extracellular matrix protein 1	ECM1	0.198377
P01700	Ig lambda chain V-I region HA;Ig lambda chain V-I region VOR		0.190922		H0Y332	Syntaxin-binding protein 5	STXBP5	0.179718
P01780	Ig heavy chain V-III region JON;Ig heavy chain V-III region WEA;Ig heavy chain V-III region TRO	IGHV3-21	0.186287		K7ERG9	Complement factor D	CFD	0.178049
P09871	Complement C1s subcomponent;Complement C1s subcomponent heavy chain;Complement C1s subcomponent light chain	C1S	0.184999		P69905	Hemoglobin subunit alpha	HBA1	0.176004
P01859	Ig gamma-2 chain C region	IGHG2	0.184431		Q96PD5	N-acetylmuramoyl-L-alanine amidase	PGLYRP2	0.166954
P36955	Pigment epithelium-derived factor	SERPINF1	0.172302		P02741	C-reactive protein;C-reactive protein(1-205)	CRP	0.158853
S4R460	Immunoglobulin heavy variable 3/OR16-9 (non-functional)	IGHV3OR16-9	0.160565		P02760	Protein AMBP;Alpha-1-microglobulin;Inter-alpha-trypsin inhibitor light chain;Trypstatin	AMBP	0.157448
P69905	Hemoglobin subunit alpha	HBA1	0.160284		P36955	Pigment epithelium-derived factor	SERPINF1	0.155471
P00450	Ceruloplasmin	CP	0.159854		S4R460	Immunoglobulin heavy variable 3/OR16-9 (non-functional)	IGHV3OR16-9	0.15415
P35908	Keratin, type II cytoskeletal 2 epidermal	KRT2	0.156607		A0A087X0Q4	Ig kappa chain V-II region FR;Ig kappa chain V-II region Cum	IGKV2-40	0.152461
P06312	Ig kappa chain V-IV region	IGKV4-1	0.15439		B0YIW2	Apolipoprotein C-III	APOC3	0.146881
A0A0A0MRJ7	Coagulation factor V;Coagulation factor V heavy chain;Coagulation factor V light chain	F5	0.153986		P01859	Ig gamma-2 chain C region	IGHG2	0.143974
P15169	Carboxypeptidase N catalytic chain	CPN1	0.15357		P02776	Platelet factor 4;Platelet factor 4, short form;Platelet factor 4 variant;Platelet factor 4 variant(4-74);Platelet factor 4 variant(5-74);Platelet factor 4 variant(6-74)	PF4	0.139932
P02747	Complement C1q subcomponent subunit C	C1QC	0.151895		P00742	Coagulation factor X;Factor X light chain;Factor X heavy chain;Activated factor Xa heavy chain	F10	0.137635
B4E3Q4	Adenosine deaminase CECR1	CECR1	0.142516		P02747	Complement C1q subcomponent subunit C	C1QC	0.136447
P00742	Coagulation factor X;Factor X light chain;Factor X heavy chain;Activated factor Xa heavy chain	F10	0.139152		F5GY80	Complement component C8 beta chain	C8B	0.13062
A0A087X0Q4	Ig kappa chain V-II region FR;Ig kappa chain V-II region Cum	IGKV2-40	0.138028		E9PHK0	Tetranectin	CLEC3B	0.125892
P02760	Protein AMBP;Alpha-1-microglobulin;Inter-alpha-trypsin inhibitor light chain;Trypstatin	AMBP	0.131316		Q99459	Cell division cycle 5-like protein	CDC5L	0.12384
O43866	CD5 antigen-like	CD5L	0.130591		P15169	Carboxypeptidase N catalytic chain	CPN1	0.122465
Q99459	Cell division cycle 5-like protein	CDC5L	0.130166		K7ERI9	Apolipoprotein C-I;Truncated apolipoprotein C-I	APOC1	0.11773
P02776	Platelet factor 4;Platelet factor 4, short form;Platelet factor 4 variant;Platelet factor 4 variant(4-74);Platelet factor 4 variant(5-74);Platelet factor 4 variant(6-74)	PF4	0.129223		A0A0A0MRJ7	Coagulation factor V;Coagulation factor V heavy chain;Coagulation factor V light chain	F5	0.116605
B0YIW2	Apolipoprotein C-III	APOC3	0.124556		O00391	Sulfhydryl oxidase 1	QSOX1	0.116167
A0A075B7D0	Immunoglobulin heavy variable 1/OR15-1 (non-functional)	IGHV1OR15-1	0.123639		P00748	Coagulation factor XII;Coagulation factor XIIa heavy chain;Beta-factor XIIa part 1;Coagulation factor XIIa light chain	F12	0.114528
K7ERI9	Apolipoprotein C-I;Truncated apolipoprotein C-I	APOC1	0.122646		P02787	Serotransferrin	TF	0.111356
P14151	L-selectin	SELL	0.12186		Q96IY4	Carboxypeptidase B2	CPB2	0.109621
P02787	Serotransferrin	TF	0.119566		P22792	Carboxypeptidase N subunit 2	CPN2	0.107987
P02671-2	Fibrinogen alpha chain;Fibrinopeptide A;Fibrinogen alpha chain	FGA	0.111337		P00450	Ceruloplasmin	CP	0.104719
F5GY80	Complement component C8 beta chain	C8B	0.10672		A0A075B7D0	Immunoglobulin heavy variable 1/OR15-1 (non-functional)	IGHV1OR15-1	0.103486
P22792	Carboxypeptidase N subunit 2	CPN2	0.100906		P06312	Ig kappa chain V-IV region	IGKV4-1	0.100299
P18428	Lipopolysaccharide-binding protein	LBP	0.0994489		B4DPQ0	Complement C1r subcomponent;Complement C1r subcomponent heavy chain;Complement C1r subcomponent light chain	C1R	0.0883171
P05154	Plasma serine protease inhibitor	SERPINA5	0.0972089		P29622	Kallistatin	SERPINA4	0.0868118
P80748	Ig lambda chain V-III region LOI		0.0961362		O43866	CD5 antigen-like	CD5L	0.0819831
E7EQB2	Lactotransferrin;Lactoferricin-H;Kaliocin-1;Lactoferroxin-A;Lactoferroxin-B;Lactoferroxin-C	LTF	0.0944096		B4E3Q4	Adenosine deaminase CECR1	CECR1	0.0817966
Q96PD5	N-acetylmuramoyl-L-alanine amidase	PGLYRP2	0.0898751		P08294	Extracellular superoxide dismutase [Cu-Zn]	SOD3	0.0778278
P00748	Coagulation factor XII;Coagulation factor XIIa heavy chain;Beta-factor XIIa part 1;Coagulation factor XIIa light chain	F12	0.0893101		P03950	Angiogenin	ANG	0.0769679
A0A182DWH7	Selenoprotein P	SEPP1	0.0840815		G3XAM2	Complement factor I;Complement factor I heavy chain;Complement factor I light chain	CFI	0.0729311
Q96IY4	Carboxypeptidase B2	CPB2	0.078288		Q14624	Inter-alpha-trypsin inhibitor heavy chain H4;70 kDa inter-alpha-trypsin inhibitor heavy chain H4;35 kDa inter-alpha-trypsin inhibitor heavy chain H4	ITIH4	0.0726966
D6RD17	Immunoglobulin J chain	JCHAIN	0.0744103		K7ER74	Apolipoprotein C-II;Proapolipoprotein C-II	APOC4-APOC2	0.0706088
P04275	von Willebrand factor;von Willebrand antigen 2	VWF	0.0739858		A0A0C4DH25	Immunoglobulin kappa variable 3D-20	IGKV3D-20	0.0693556
Q14624	Inter-alpha-trypsin inhibitor heavy chain H4;70 kDa inter-alpha-trypsin inhibitor heavy chain H4;35 kDa inter-alpha-trypsin inhibitor heavy chain H4	ITIH4	0.0739055		P07357	Complement component C8 alpha chain	C8A	0.0681781
F8VV32	Lysozyme;Lysozyme C	LYZ	0.0731167		P05154	Plasma serine protease inhibitor	SERPINA5	0.0669653
A0A0C4DH25	Immunoglobulin kappa variable 3D-20	IGKV3D-20	0.0707276		G3XAK1	Hepatocyte growth factor-like protein;Hepatocyte growth factor-like protein alpha chain;Hepatocyte growth factor-like protein beta chain;Putative macrophage stimulating 1-like protein	MST1	0.0657827
P08253-2	72 kDa type IV collagenase;PEX	MMP2	0.0673289		Q14520-2	Hyaluronan-binding protein 2;Hyaluronan-binding protein 2 50 kDa heavy chain;Hyaluronan-binding protein 2 50 kDa heavy chain alternate form;Hyaluronan-binding protein 2 27 kDa light chain;Hyaluronan-binding protein 2 27 kDa light chain alternate form	HABP2	0.0654927
G3XAK1	Hepatocyte growth factor-like protein;Hepatocyte growth factor-like protein alpha chain;Hepatocyte growth factor-like protein beta chain;Putative macrophage stimulating 1-like protein	MST1	0.0663767		A0A182DWH7	Selenoprotein P	SEPP1	0.0648497
Q14520-2	Hyaluronan-binding protein 2;Hyaluronan-binding protein 2 50 kDa heavy chain;Hyaluronan-binding protein 2 50 kDa heavy chain alternate form;Hyaluronan-binding protein 2 27 kDa light chain;Hyaluronan-binding protein 2 27 kDa light chain alternate form	HABP2	0.0635918		P02745	Complement C1q subcomponent subunit A	C1QA	0.0627443
A0A0C4DFP6	Cartilage acidic protein 1	CRTAC1	0.0627571		P07360	Complement component C8 gamma chain	C8G	0.0622198
H0YF91	Hydrocephalus-inducing protein homolog	HYDIN	0.0610936		P80748	Ig lambda chain V-III region LOI		0.0608078
B4DPQ0	Complement C1r subcomponent;Complement C1r subcomponent heavy chain;Complement C1r subcomponent light chain	C1R	0.0597743		P18428	Lipopolysaccharide-binding protein	LBP	0.0591386
K7ER74	Apolipoprotein C-II;Proapolipoprotein C-II	APOC4-APOC2	0.0594301		P27169	Serum paraoxonase/arylesterase 1	PON1	0.0581704
P02745	Complement C1q subcomponent subunit A	C1QA	0.0576376		P02671-2	Fibrinogen alpha chain;Fibrinopeptide A;Fibrinogen alpha chain	FGA	0.057598
P08294	Extracellular superoxide dismutase [Cu-Zn]	SOD3	0.0571156		F8VV32	Lysozyme;Lysozyme C	LYZ	0.0533367
P01599	Ig kappa chain V-I region Gal		0.055475		P04275	von Willebrand factor;von Willebrand antigen 2	VWF	0.0530593
A0A0C4DH43	Immunoglobulin heavy variable 2-70D	IGHV2-70D	0.0526729		O75636-2	Ficolin-3	FCN3	0.0506992
P29622	Kallistatin	SERPINA4	0.0523918		P14151	L-selectin	SELL	0.0501622
Q92820	Gamma-glutamyl hydrolase	GGH	0.0519988		P01599	Ig kappa chain V-I region Gal		0.0501017
P07360	Complement component C8 gamma chain	C8G	0.0514682		Q96JB2-2	Conserved oligomeric Golgi complex subunit 3	COG3	0.0495116
Q96JB2-2	Conserved oligomeric Golgi complex subunit 3	COG3	0.0507254		A0A0C4DH43	Immunoglobulin heavy variable 2-70D	IGHV2-70D	0.048435
P27169	Serum paraoxonase/arylesterase 1	PON1	0.0497703		P02766	Transthyretin	TTR	0.0483316
H0Y332	Syntaxin-binding protein 5	STXBP5	0.0494405		D6RD17	Immunoglobulin J chain	JCHAIN	0.0479055
P05164-2	Myeloperoxidase;Myeloperoxidase;89 kDa myeloperoxidase;84 kDa myeloperoxidase;Myeloperoxidase light chain;Myeloperoxidase heavy chain	MPO	0.0477483		P20851-2	C4b-binding protein beta chain	C4BPB	0.0461782
C9JF17	Apolipoprotein D	APOD	0.0470514		P04217	Alpha-1B-glycoprotein	A1BG	0.0449679
P04217	Alpha-1B-glycoprotein	A1BG	0.0467072		H0YF91	Hydrocephalus-inducing protein homolog	HYDIN	0.0448948
P07357	Complement component C8 alpha chain	C8A	0.0448917		G3V2W1	Protein Z-dependent protease inhibitor	SERPINA10	0.0419926
P03950	Angiogenin	ANG	0.0447253		Q92820	Gamma-glutamyl hydrolase	GGH	0.0415312
G3XAM2	Complement factor I;Complement factor I heavy chain;Complement factor I light chain	CFI	0.0440714		A0A0C4DFP6	Cartilage acidic protein 1	CRTAC1	0.0396855
E7EUF1	Ectonucleotide pyrophosphatase/phosphodiesterase family member 2	ENPP2	0.0425054		E7EQB2	Lactotransferrin;Lactoferricin-H;Kaliocin-1;Lactoferroxin-A;Lactoferroxin-B;Lactoferroxin-C	LTF	0.0394005
P06727	Apolipoprotein A-IV	APOA4	0.041361		A0A087WUS7	Ig delta chain C region	IGHD	0.0386365
P02790	Hemopexin	HPX	0.0409624		Q15485	Ficolin-2	FCN2	0.0380717
P18065	Insulin-like growth factor-binding protein 2	IGFBP2	0.0407501		P0C0L4	Complement C4-A;Complement C4 beta chain;Complement C4-A alpha chain;C4a anaphylatoxin;C4b-A;C4d-A;Complement C4 gamma chain	C4A	0.0373279
Q15485	Ficolin-2	FCN2	0.0378591		C9JF17	Apolipoprotein D	APOD	0.0330968
P02766	Transthyretin	TTR	0.0369699		A0A0A0MSV6	Complement C1q subcomponent subunit B	C1QB	0.0309334
A0A0C4DH68	Immunoglobulin kappa variable 2-24	IGKV2-24	0.0362931		A0A087WSY6	Immunoglobulin kappa variable 3D-15	IGKV3D-15	0.0304745
A0A0A0MSV6	Complement C1q subcomponent subunit B	C1QB	0.0360952		A0A0C4DH68	Immunoglobulin kappa variable 2-24	IGKV2-24	0.0295693
O75636-2	Ficolin-3	FCN3	0.0309957		P06727	Apolipoprotein A-IV	APOA4	0.0273681
P01861	Ig gamma-4 chain C region	IGHG4	0.0280444		P02790	Hemopexin	HPX	0.0271512
P51884	Lumican	LUM	0.0279744		Q5SRP5	Apolipoprotein M	APOM	0.0263922
G3V2W1	Protein Z-dependent protease inhibitor	SERPINA10	0.0275471		P01701	Ig lambda chain V-I region NEW		0.0252878
Q16270	Insulin-like growth factor-binding protein 7	IGFBP7	0.0272106		P00739	Haptoglobin-related protein	HPR	0.0243635
P55058	Phospholipid transfer protein	PLTP	0.0270116		P39060-2	Collagen alpha-1(XVIII) chain;Endostatin	COL18A1	0.0239689
A0A087WSY6	Immunoglobulin kappa variable 3D-15	IGKV3D-15	0.0268211		P35858	Insulin-like growth factor-binding protein complex acid labile subunit	IGFALS	0.0239157
P20851-2	C4b-binding protein beta chain	C4BPB	0.0258265		Q99969	Retinoic acid receptor responder protein 2	RARRES2	0.0239141
A0A0G2JMB2	Ig alpha-2 chain C region	IGHA2	0.0253214		A0A0A0MS15	Immunoglobulin heavy variable 3-49	IGHV3-49	0.0231804
A0A0G2JRQ6	Ig-like domain-containing protein	N/A	0.0253119		P18065	Insulin-like growth factor-binding protein 2	IGFBP2	0.0218876
A0A0B4J231	Immunoglobulin lambda-like polypeptide 5;Ig lambda-1 chain C regions	IGLL5	0.0248117		A0A0B4J1V2	Immunoglobulin heavy variable 2-26	IGHV2-26	0.0217361
A0A0A0MS15	Immunoglobulin heavy variable 3-49	IGHV3-49	0.0243072		P08253-2	72 kDa type IV collagenase;PEX	MMP2	0.0199
P01034	Cystatin-C	CST3	0.0241136		P01594	Ig kappa chain V-I region AU;Ig kappa chain V-I region AG		0.019525
P39060-2	Collagen alpha-1(XVIII) chain;Endostatin	COL18A1	0.0238148		P05164-2	Myeloperoxidase;Myeloperoxidase;89 kDa myeloperoxidase;84 kDa myeloperoxidase;Myeloperoxidase light chain;Myeloperoxidase heavy chain	MPO	0.0194804
A0A0B4J1V2	Immunoglobulin heavy variable 2-26	IGHV2-26	0.0234158		P14780	Matrix metalloproteinase-9;67 kDa matrix metalloproteinase-9;82 kDa matrix metalloproteinase-9	MMP9	0.0190275
Q5T0V0	Slit homolog 1 protein	SLIT1	0.0229939		P01704	Ig lambda chain V-II region TOG		0.0190268
P01701	Ig lambda chain V-I region NEW		0.0227891		Q9BXR6	Complement factor H-related protein 5	CFHR5	0.0189995
P14780	Matrix metalloproteinase-9;67 kDa matrix metalloproteinase-9;82 kDa matrix metalloproteinase-9	MMP9	0.0226584		P01861	Ig gamma-4 chain C region	IGHG4	0.0185134
Q99969	Retinoic acid receptor responder protein 2	RARRES2	0.0221424		A0A0B4J231	Immunoglobulin lambda-like polypeptide 5;Ig lambda-1 chain C regions	IGLL5	0.0177761
P0C0L4	Complement C4-A;Complement C4 beta chain;Complement C4-A alpha chain;C4a anaphylatoxin;C4b-A;C4d-A;Complement C4 gamma chain	C4A	0.0217394		A0A0C4DH24	Immunoglobulin kappa variable 6-21	IGKV6-21	0.0176026
Q9BXR6	Complement factor H-related protein 5	CFHR5	0.021041		A0A0G2JRQ6	Ig-like domain-containing protein	N/A	0.017409
Q96S96	Phosphatidylethanolamine-binding protein 4	PEBP4	0.0205887		P55058	Phospholipid transfer protein	PLTP	0.0168742
P01594	Ig kappa chain V-I region AU;Ig kappa chain V-I region AG		0.0200842		Q96S96	Phosphatidylethanolamine-binding protein 4	PEBP4	0.0160174
Q5H9B4	Metalloproteinase inhibitor 1	TIMP1	0.019909		A0A0G2JMB2	Ig alpha-2 chain C region	IGHA2	0.0158439
V9GYG9	Apolipoprotein A-II;Proapolipoprotein A-II;Truncated apolipoprotein A-II	APOA2	0.019432		P51884	Lumican	LUM	0.0150043
Q06033-2	Inter-alpha-trypsin inhibitor heavy chain H3	ITIH3	0.019342		A0A075B6I0	Immunoglobulin lambda variable 8-61	IGLV8-61	0.014909
P06702	Protein S100-A9	S100A9	0.0191051		P24593	Insulin-like growth factor-binding protein 5	IGFBP5	0.0146659
A0A087WUS7	Ig delta chain C region	IGHD	0.0189843		P22692-2	Insulin-like growth factor-binding protein 4	IGFBP4	0.0143633
P05109	Protein S100-A8;Protein S100-A8, N-terminally processed	S100A8	0.0189619		P14625	Endoplasmin	HSP90B1	0.0138177
Q5SRP5	Apolipoprotein M	APOM	0.0186247		P02774	Vitamin D-binding protein	GC	0.0136439
A0A075B6I0	Immunoglobulin lambda variable 8-61	IGLV8-61	0.0182733		E7EUF1	Ectonucleotide pyrophosphatase/phosphodiesterase family member 2	ENPP2	0.0136404
E9PEK4	Macrophage colony-stimulating factor 1 receptor	CSF1R	0.0176859		P01034	Cystatin-C	CST3	0.0136011
P24593	Insulin-like growth factor-binding protein 5	IGFBP5	0.0174		O14791-3	Apolipoprotein L1	APOL1	0.0131298
Q9NPY3	Complement component C1q receptor	CD93	0.0161509		P03951-2	Coagulation factor XI;Coagulation factor XIa heavy chain;Coagulation factor XIa light chain	F11	0.0129394
P22692-2	Insulin-like growth factor-binding protein 4	IGFBP4	0.0159401		Q5T0V0	Slit homolog 1 protein	SLIT1	0.0128714
P14625	Endoplasmin	HSP90B1	0.0139098		A0A0C4DH38	Immunoglobulin heavy variable 5-51	IGHV5-51	0.011916
A0A0A0MT36	Immunoglobulin kappa variable 6D-21	IGKV6D-21	0.0138624		Q5H9B4	Metalloproteinase inhibitor 1	TIMP1	0.0117788
P35858	Insulin-like growth factor-binding protein complex acid labile subunit	IGFALS	0.0136052		P06331	Ig heavy chain V-II region ARH-77;Ig heavy chain V-II region NEWM;Ig heavy chain V-II region WAH	IGHV4-61	0.0117405
P00739	Haptoglobin-related protein	HPR	0.0128572		A0A0C4DH42	Ig heavy chain V-III region BUT;Ig heavy chain V-III region KOL;Ig heavy chain V-III region CAM	IGHV3-66	0.0115635
P01704	Ig lambda chain V-II region TOG		0.0124786		A0A0U1RR20	Proteoglycan 4;Proteoglycan 4 C-terminal part	PRG4	0.0115516
A0A0C4DH24	Immunoglobulin kappa variable 6-21	IGKV6-21	0.0123593		Q16270	Insulin-like growth factor-binding protein 7	IGFBP7	0.010867
E7EX60	Neuropilin-1	NRP1	0.0119121		A0A0B4J1Y8	Immunoglobulin lambda variable 9-49	IGLV9-49	0.0106444
P23083	Ig heavy chain V-I region V35		0.0114125		P08697-2	Alpha-2-antiplasmin	SERPINF2	0.0106348
O14791-3	Apolipoprotein L1	APOL1	0.0112505		A0A0B4J1V0	Immunoglobulin heavy variable 3-15	IGHV3-15	0.0105065
A0A0G2JL69	Complement C2;Complement C2b fragment;Complement C2a fragment	C2	0.01122		A0A0A0MRG2	Amyloid beta A4 protein;N-APP;Soluble APP-alpha;Soluble APP-beta;C99;Beta-amyloid protein 42;Beta-amyloid protein 40;C83;P3(42);P3(40);C80;Gamma-secretase C-terminal fragment 59;Gamma-secretase C-terminal fragment 57;Gamma-secretase C-terminal fragment 50;C31	APP	0.0104941
A0A0B4J1Y8	Immunoglobulin lambda variable 9-49	IGLV9-49	0.011216		Q06033-2	Inter-alpha-trypsin inhibitor heavy chain H3	ITIH3	0.0104013
Q08380	Galectin-3-binding protein	LGALS3BP	0.0109852		A0A0A0MT36	Immunoglobulin kappa variable 6D-21	IGKV6D-21	0.00984862
P02774	Vitamin D-binding protein	GC	0.0109803		A0A0G2JL69	Complement C2;Complement C2b fragment;Complement C2a fragment	C2	0.0098461
P80511	Protein S100-A12;Calcitermin	S100A12	0.010598		A0A0C4DH72	Immunoglobulin kappa variable 1-6	IGKV1-6	0.00962547
P03951-2	Coagulation factor XI;Coagulation factor XIa heavy chain;Coagulation factor XIa light chain	F11	0.0100808		A0A0J9YX35	Immunoglobulin heavy variable 3-64D	IGHV3-64D	0.00925506
P43121	Cell surface glycoprotein MUC18	MCAM	0.0100487		E7END6	Vitamin K-dependent protein C;Vitamin K-dependent protein C light chain;Vitamin K-dependent protein C heavy chain;Activation peptide	PROC	0.00915067
P06331	Ig heavy chain V-II region ARH-77;Ig heavy chain V-II region NEWM;Ig heavy chain V-II region WAH	IGHV4-61	0.00997873		P23083	Ig heavy chain V-I region V35		0.00911663
A0A0A0MRZ7	Immunoglobulin kappa variable 2D-26	IGKV2D-26	0.00971544		E7EX60	Neuropilin-1	NRP1	0.00860049
A0A0J9YX35	Immunoglobulin heavy variable 3-64D	IGHV3-64D	0.00962653		V9GYG9	Apolipoprotein A-II;Proapolipoprotein A-II;Truncated apolipoprotein A-II	APOA2	0.00802685
P23284	Peptidyl-prolyl cis-trans isomerase B	PPIB	0.00942375		P26038	Moesin	MSN	0.00771797
P27918	Properdin	CFP	0.00928752		P10646	Tissue factor pathway inhibitor	TFPI	0.00662794
H0Y897	Target of Nesh-SH3	ABI3BP	0.00922155		P01703	Ig lambda chain V-I region NEWM		0.00652834
Q03591	Complement factor H-related protein 1	CFHR1	0.00894765		E9PEK4	Macrophage colony-stimulating factor 1 receptor	CSF1R	0.00642143
A0A0C4DH38	Immunoglobulin heavy variable 5-51	IGHV5-51	0.00867718		Q08380	Galectin-3-binding protein	LGALS3BP	0.0064058
Q9Y251-2	Heparanase;Heparanase 8 kDa subunit;Heparanase 50 kDa subunit	HPSE	0.00859315		Q9NPY3	Complement component C1q receptor	CD93	0.00637781
A0A140T8Z8	Tenascin-X	TNXB	0.00834219		F5H8B0	Coagulation factor VII;Factor VII light chain;Factor VII heavy chain	F7	0.0063173
H3BVI7	Cadherin-1;E-Cad/CTF1;E-Cad/CTF2;E-Cad/CTF3	CDH1	0.0082309		H3BVI7	Cadherin-1;E-Cad/CTF1;E-Cad/CTF2;E-Cad/CTF3	CDH1	0.00631704
P01703	Ig lambda chain V-I region NEWM		0.00820222		A0A0A0MRZ7	Immunoglobulin kappa variable 2D-26	IGKV2D-26	0.00629788
P07093-2	Glia-derived nexin	SERPINE2	0.00804964		P43121	Cell surface glycoprotein MUC18	MCAM	0.00576635
C9JEU5	Fibrinogen gamma chain	FGG	0.00782019		P34096	Ribonuclease 4	RNASE4	0.00557548
Q9HCB6	Spondin-1	SPON1	0.00770432		P55056	Apolipoprotein C-IV	APOC4	0.00554018
A0A075B7D8	Immunoglobulin heavy variable 3/OR15-7 (pseudogene)	IGHV3OR15-7	0.00768195		P02763	Alpha-1-acid glycoprotein 1	ORM1	0.00550311
P26038	Moesin	MSN	0.00730536		P81605	Dermcidin;Survival-promoting peptide;DCD-1	DCD	0.00544941
A0A0A0MRG2	Amyloid beta A4 protein;N-APP;Soluble APP-alpha;Soluble APP-beta;C99;Beta-amyloid protein 42;Beta-amyloid protein 40;C83;P3(42);P3(40);C80;Gamma-secretase C-terminal fragment 59;Gamma-secretase C-terminal fragment 57;Gamma-secretase C-terminal fragment 50;C31	APP	0.0072242		P04259	Keratin, type II cytoskeletal 6B	KRT6B	0.00520356
A0A0C4DH36	Probable non-functional immunoglobulin heavy variable 3-38	IGHV3-38	0.00698385		C9JEU5	Fibrinogen gamma chain	FGG	0.00506791
U3KQK0	Histone H2B;Histone H2B type 1-L;Histone H2B type 1-M;Histone H2B type 1-N;Histone H2B type 1-H;Histone H2B type 2-F;Histone H2B type 1-C/E/F/G/I;Histone H2B type 1-D;Histone H2B type F-S;Histone H2B type 1-K;Histone H2B type 3-B;Histone H2B type 2-E;Histone H2B type 1-B;Histone H2B type 1-O;Histone H2B type 1-J	HIST1H2BN	0.00693481		P0DJI8	Serum amyloid A-1 protein;Amyloid protein A;Serum amyloid protein A(2-104);Serum amyloid protein A(3-104);Serum amyloid protein A(2-103);Serum amyloid protein A(2-102);Serum amyloid protein A(4-101);Serum amyloid A protein	SAA1	0.00501622
P02763	Alpha-1-acid glycoprotein 1	ORM1	0.00692276		P04430	Ig kappa chain V-I region BAN		0.00488813
P0DJI8	Serum amyloid A-1 protein;Amyloid protein A;Serum amyloid protein A(2-104);Serum amyloid protein A(3-104);Serum amyloid protein A(2-103);Serum amyloid protein A(2-102);Serum amyloid protein A(4-101);Serum amyloid A protein	SAA1	0.00681664		P00488	Coagulation factor XIII A chain	F13A1	0.0048445
O94985-2	Calsyntenin-1;Soluble Alc-alpha;CTF1-alpha	CLSTN1	0.00678423		A0A0B4J1Y9	Immunoglobulin heavy variable 3-72	IGHV3-72	0.00482963
A0A0C4DH42	Ig heavy chain V-III region BUT;Ig heavy chain V-III region KOL;Ig heavy chain V-III region CAM	IGHV3-66	0.006611		D6RD58	Leukocyte cell-derived chemotaxin-2	LECT2	0.00473154
Q15848	Adiponectin	ADIPOQ	0.00642227		P60709	Actin, cytoplasmic 1;Actin, cytoplasmic 1, N-terminally processed;Actin, alpha skeletal muscle;Actin, alpha cardiac muscle 1;Actin, gamma-enteric smooth muscle;Actin, aortic smooth muscle	ACTB	0.00461707
P62805	Histone H4	HIST1H4A	0.00621864		A0A0C4DH36	Probable non-functional immunoglobulin heavy variable 3-38	IGHV3-38	0.00459589
A0A0U1RR20	Proteoglycan 4;Proteoglycan 4 C-terminal part	PRG4	0.00621692		Q15582	Transforming growth factor-beta-induced protein ig-h3	TGFBI	0.00456386
E7END6	Vitamin K-dependent protein C;Vitamin K-dependent protein C light chain;Vitamin K-dependent protein C heavy chain;Activation peptide	PROC	0.00613718		P80511	Protein S100-A12;Calcitermin	S100A12	0.00444183
P34096	Ribonuclease 4	RNASE4	0.00609015		P07093-2	Glia-derived nexin	SERPINE2	0.00439669
P08697-2	Alpha-2-antiplasmin	SERPINF2	0.00597341		A0A075B6R2	Immunoglobulin heavy variable 4-4	IGHV4-4	0.00432231
H0Y755	Low affinity immunoglobulin gamma Fc region receptor III-A;Low affinity immunoglobulin gamma Fc region receptor III-B	FCGR3A	0.00593068		A0A0C4DH67	Immunoglobulin kappa variable 1-8	IGKV1-8	0.00430365
A0A0C4DH72	Immunoglobulin kappa variable 1-6	IGKV1-6	0.00566308		A0A0C4DH29	Immunoglobulin heavy variable 1-3	IGHV1-3	0.00429911
A0A0C4DH29	Immunoglobulin heavy variable 1-3	IGHV1-3	0.00560515		Q5VZR0	Golgi-associated plant pathogenesis-related protein 1	GLIPR2	0.00429457
F5H8B0	Coagulation factor VII;Factor VII light chain;Factor VII heavy chain	F7	0.00553144		A0A0C4DH31	Immunoglobulin heavy variable 1-18	IGHV1-18	0.00420834
A0A0C4DH31	Immunoglobulin heavy variable 1-18	IGHV1-18	0.00550477		A0A140T8Z8	Tenascin-X	TNXB	0.00417858
F8VYK9	Insulin-like growth factor-binding protein 6	IGFBP6	0.00542647		Q08554-2	Desmocollin-1	DSC1	0.00400612
A0A0B4J1V0	Immunoglobulin heavy variable 3-15	IGHV3-15	0.00539463		Q15113	Procollagen C-endopeptidase enhancer 1	PCOLCE	0.00398115
P10646	Tissue factor pathway inhibitor	TFPI	0.00537713		A0A075B6H9	Immunoglobulin lambda variable 4-69	IGLV4-69	0.00397081
Q6UX71-2	Plexin domain-containing protein 2	PLXDC2	0.00537599		P27918	Properdin	CFP	0.00391786
Q13429	Insulin-like growth factor I	IGF-I	0.00534329		P23284	Peptidyl-prolyl cis-trans isomerase B	PPIB	0.00385634
P60709	Actin, cytoplasmic 1;Actin, cytoplasmic 1, N-terminally processed;Actin, alpha skeletal muscle;Actin, alpha cardiac muscle 1;Actin, gamma-enteric smooth muscle;Actin, aortic smooth muscle	ACTB	0.00533153		H0Y897	Target of Nesh-SH3	ABI3BP	0.00379103
A0A075B6H9	Immunoglobulin lambda variable 4-69	IGLV4-69	0.00532293		Q15848	Adiponectin	ADIPOQ	0.00365109
A0A075B6J9	Immunoglobulin lambda variable 2-18	IGLV2-18	0.00517665		P01743	Ig heavy chain V-I region HG3		0.00344357
A0A0B4J1Y9	Immunoglobulin heavy variable 3-72	IGHV3-72	0.00485657		O00187-2	Mannan-binding lectin serine protease 2;Mannan-binding lectin serine protease 2 A chain;Mannan-binding lectin serine protease 2 B chain	MASP2	0.00333465
Q15582	Transforming growth factor-beta-induced protein ig-h3	TGFBI	0.00468133		Q03591	Complement factor H-related protein 1	CFHR1	0.00326077
P01743	Ig heavy chain V-I region HG3		0.00466326		P41222	Prostaglandin-H2 D-isomerase	PTGDS	0.00322622
P81605	Dermcidin;Survival-promoting peptide;DCD-1	DCD	0.00452846		P08519	Apolipoprotein(a)	LPA	0.00317806
E7ET76	Gamma-glutamyltranspeptidase 1;Gamma-glutamyltranspeptidase 1 heavy chain;Gamma-glutamyltranspeptidase 1 light chain;Inactive gamma-glutamyltranspeptidase 2;Putative gamma-glutamyltranspeptidase 3;Putative gamma-glutamyltranspeptidase 3 heavy chain;Putative gamma-glutamyltranspeptidase 3 light chain	GGT1	0.00425714		O94985-2	Calsyntenin-1;Soluble Alc-alpha;CTF1-alpha	CLSTN1	0.00315058
Q5VZR0	Golgi-associated plant pathogenesis-related protein 1	GLIPR2	0.00414012		Q9Y251-2	Heparanase;Heparanase 8 kDa subunit;Heparanase 50 kDa subunit	HPSE	0.00313116
B1AHL2	Fibulin-1	FBLN1	0.00412004		Q13103	Secreted phosphoprotein 24	SPP2	0.00310065
Q06141	Regenerating islet-derived protein 3-alpha;Regenerating islet-derived protein 3-alpha 16.5 kDa form;Regenerating islet-derived protein 3-alpha 15 kDa form	REG3A	0.00410943		P01833	Polymeric immunoglobulin receptor;Secretory component	PIGR	0.00300534
C9JV77	Alpha-2-HS-glycoprotein;Alpha-2-HS-glycoprotein chain A;Alpha-2-HS-glycoprotein chain B	AHSG	0.00377529		Q86WS4-2	Uncharacterized protein C12orf40	C12orf40	0.00296021
Q92859-3	Neogenin	NEO1	0.00372854		A0A0B4J2D9	Immunoglobulin kappa variable 1D-13	IGKV1D-13	0.00284977
P25774-2	Cathepsin S	CTSS	0.00368753		A0A0C4DH34	Immunoglobulin heavy variable 4-28	IGHV4-28	0.00265108
D6RD58	Leukocyte cell-derived chemotaxin-2	LECT2	0.00368208		F8WF14	Carboxylic ester hydrolase;Cholinesterase	BCHE	0.00260418
A0A0B4J2D9	Immunoglobulin kappa variable 1D-13	IGKV1D-13	0.00358571		A0A096LPE2	Serum amyloid A-4 protein	SAA2-SAA4	0.0025661
P21333-2	Filamin-A	FLNA	0.0035556		A0A0A0MTS7	Titin	TTN	0.0025075
Q08554-2	Desmocollin-1	DSC1	0.00349996		P01742	Ig heavy chain V-I region EU		0.00249497
Q15113	Procollagen C-endopeptidase enhancer 1	PCOLCE	0.00345034		A0A0J9YXI7	Transient receptor potential cation channel subfamily V member 5;Transient receptor potential cation channel subfamily V member 6	TRPV5	0.00249459
P02675	Fibrinogen beta chain;Fibrinopeptide B;Fibrinogen beta chain	FGB	0.00341104		F8VYK9	Insulin-like growth factor-binding protein 6	IGFBP6	0.00247772
A0A0J9YY99	Ig-like domain-containing protein	N/A	0.00328743		J3KTP2	WD repeat-containing protein WRAP73	WRAP73	0.00239295
E9PC84	Tenascin	TNC	0.00327854		P02675	Fibrinogen beta chain;Fibrinopeptide B;Fibrinogen beta chain	FGB	0.00238821
P41222	Prostaglandin-H2 D-isomerase	PTGDS	0.00326362		P01019	Angiotensinogen;Angiotensin-1;Angiotensin-2;Angiotensin-3;Angiotensin-4;Angiotensin 1-9;Angiotensin 1-7;Angiotensin 1-5;Angiotensin 1-4	AGT	0.00226015
P00390-5	Glutathione reductase, mitochondrial	GSR	0.00325645		A1L4H1	Soluble scavenger receptor cysteine-rich domain-containing protein SSC5D	SSC5D	0.0022579
A0A0C4DH34	Immunoglobulin heavy variable 4-28	IGHV4-28	0.00320741		Q9UHG3	Prenylcysteine oxidase 1	PCYOX1	0.00223702
P01742	Ig heavy chain V-I region EU		0.00314259		H7C3I1	Putative protein FAM10A4;Hsc70-interacting protein;Putative protein FAM10A5	ST13	0.00222807
Q13103	Secreted phosphoprotein 24	SPP2	0.00310846		O75882-3	Attractin	ATRN	0.00221683
O75882-3	Attractin	ATRN	0.00288819		Q92859-3	Neogenin	NEO1	0.0021845
P01019	Angiotensinogen;Angiotensin-1;Angiotensin-2;Angiotensin-3;Angiotensin-4;Angiotensin 1-9;Angiotensin 1-7;Angiotensin 1-5;Angiotensin 1-4	AGT	0.00279824		P15814	Immunoglobulin lambda-like polypeptide 1	IGLL1	0.00215878
P16035	Metalloproteinase inhibitor 2	TIMP2	0.00274461		P62805	Histone H4	HIST1H4A	0.00201604
A0A0A0MTS7	Titin	TTN	0.00255514		P80108	Phosphatidylinositol-glycan-specific phospholipase D	GPLD1	0.00201468
Q6UY14-2	ADAMTS-like protein 4	ADAMTSL4	0.0024802		P14923	Junction plakoglobin	JUP	0.0019556
P04430	Ig kappa chain V-I region BAN		0.00247159		Q14956-2	Transmembrane glycoprotein NMB	GPNMB	0.00193553
P06753-6	Tropomyosin alpha-3 chain	TPM3	0.00242433		Q6EMK4	Vasorin	VASN	0.00193359
P10412	Histone H1.4;Histone H1.3	HIST1H1E	0.00236266		P00390-5	Glutathione reductase, mitochondrial	GSR	0.00191075
Q86WS4-2	Uncharacterized protein C12orf40	C12orf40	0.00232879		P25774-2	Cathepsin S	CTSS	0.0019087
P01833	Polymeric immunoglobulin receptor;Secretory component	PIGR	0.00230229		P48740	Mannan-binding lectin serine protease 1;Mannan-binding lectin serine protease 1 heavy chain;Mannan-binding lectin serine protease 1 light chain	MASP1	0.00190129
Q14344	Guanine nucleotide-binding protein subunit alpha-13	GNA13	0.00229787		P15924-2	Desmoplakin	DSP	0.00189118
A0A0J9YXI7	Transient receptor potential cation channel subfamily V member 5;Transient receptor potential cation channel subfamily V member 6	TRPV5	0.00228766		B1AHL2	Fibulin-1	FBLN1	0.0018696
H7C5F8	UDP-glucuronosyltransferase 1-6	UGT1A6	0.00227771		A0A0J9YY99	Ig-like domain-containing protein	N/A	0.00186521
Q6EMK4	Vasorin	VASN	0.00220056		U3KQK0	Histone H2B;Histone H2B type 1-L;Histone H2B type 1-M;Histone H2B type 1-N;Histone H2B type 1-H;Histone H2B type 2-F;Histone H2B type 1-C/E/F/G/I;Histone H2B type 1-D;Histone H2B type F-S;Histone H2B type 1-K;Histone H2B type 3-B;Histone H2B type 2-E;Histone H2B type 1-B;Histone H2B type 1-O;Histone H2B type 1-J	HIST1H2BN	0.00182615
P01601	Ig kappa chain V-I region HK101		0.00213806		P19652	Alpha-1-acid glycoprotein 2	ORM2	0.00177234
Q13790	Apolipoprotein F	APOF	0.0020521		Q9Y5C1	Angiopoietin-related protein 3	ANGPTL3	0.00175439
O00187-2	Mannan-binding lectin serine protease 2;Mannan-binding lectin serine protease 2 A chain;Mannan-binding lectin serine protease 2 B chain	MASP2	0.00204688		Q9UNW1	Multiple inositol polyphosphate phosphatase 1	MINPP1	0.00175268
P04259	Keratin, type II cytoskeletal 6B	KRT6B	0.00201625		Q14574-2	Desmocollin-3	DSC3	0.00175116
P48740	Mannan-binding lectin serine protease 1;Mannan-binding lectin serine protease 1 heavy chain;Mannan-binding lectin serine protease 1 light chain	MASP1	0.00199982		H7C5F8	UDP-glucuronosyltransferase 1-6	UGT1A6	0.00174577
A0A0C4DH67	Immunoglobulin kappa variable 1-8	IGKV1-8	0.00197779		B1B0D4	ADAMTS-like protein 2	ADAMTSL2	0.00173475
Q9UNW1	Multiple inositol polyphosphate phosphatase 1	MINPP1	0.00196242		P08493	Matrix Gla protein	MGP	0.00173144
F8WF14	Carboxylic ester hydrolase;Cholinesterase	BCHE	0.00194968		A0A075B6I9	Ig lambda chain V region 4A	IGLV7-46	0.00171901
Q9BWP8-8	Collectin-11	COLEC11	0.00192579		P05109	Protein S100-A8;Protein S100-A8, N-terminally processed	S100A8	0.0017169
Q14574-2	Desmocollin-3	DSC3	0.00191928		Q9HCB6	Spondin-1	SPON1	0.00170905
A0A075B6K4	Immunoglobulin lambda variable 3-10	IGLV3-10	0.00189964		P01601	Ig kappa chain V-I region HK101		0.0016794
P23528	Cofilin-1	CFL1	0.0018719		E7EPG1	Multimerin-1;Platelet glycoprotein Ia*;155 kDa platelet multimerin	MMRN1	0.00165464
B1B0D4	ADAMTS-like protein 2	ADAMTSL2	0.00186671		Q9BWP8-8	Collectin-11	COLEC11	0.00159634
P00488	Coagulation factor XIII A chain	F13A1	0.00183806		Q13790	Apolipoprotein F	APOF	0.00155187
P08519	Apolipoprotein(a)	LPA	0.00180886		A0A075B7B8	Immunoglobulin heavy variable 3/OR16-12 (non-functional)	IGHV3OR16-12	0.00147269
P80108	Phosphatidylinositol-glycan-specific phospholipase D	GPLD1	0.00180459		H0Y755	Low affinity immunoglobulin gamma Fc region receptor III-A;Low affinity immunoglobulin gamma Fc region receptor III-B	FCGR3A	0.00141432
Q9Y5C1	Angiopoietin-related protein 3	ANGPTL3	0.00180261		P01705	Ig lambda chain V-II region NEI		0.00139271
Q14956-2	Transmembrane glycoprotein NMB	GPNMB	0.00173085		P22891	Vitamin K-dependent protein Z	PROZ	0.00137771
Q9Y5Y7	Lymphatic vessel endothelial hyaluronic acid receptor 1	LYVE1	0.00165608		P36222	Chitinase-3-like protein 1	CHI3L1	0.00137751
Q8N3T6	Transmembrane protein 132C	TMEM132C	0.0016436		P11021	78 kDa glucose-regulated protein	HSPA5	0.00130912
E7ES19	Thrombospondin-4	THBS4	0.00158905		P0CG23	Zinc finger protein 853	ZNF853	0.00130385
P11226	Mannose-binding protein C	MBL2	0.00157924		Q9UJJ9	N-acetylglucosamine-1-phosphotransferase subunit gamma	GNPTG	0.00130363
Q9Y6Z7	Collectin-10	COLEC10	0.00157884		C9JV77	Alpha-2-HS-glycoprotein;Alpha-2-HS-glycoprotein chain A;Alpha-2-HS-glycoprotein chain B	AHSG	0.00125958
P22891	Vitamin K-dependent protein Z	PROZ	0.00156349		Q13093	Platelet-activating factor acetylhydrolase	PLA2G7	0.00124977
P36222	Chitinase-3-like protein 1	CHI3L1	0.00154545		A0A075B6K4	Immunoglobulin lambda variable 3-10	IGLV3-10	0.00120766
A0A075B7B8	Immunoglobulin heavy variable 3/OR16-12 (non-functional)	IGHV3OR16-12	0.00152331		E7ES19	Thrombospondin-4	THBS4	0.00115496
E7EPG1	Multimerin-1;Platelet glycoprotein Ia*;155 kDa platelet multimerin	MMRN1	0.00151901		Q14344	Guanine nucleotide-binding protein subunit alpha-13	GNA13	0.00113983
A0A075B6S9	Probable non-functional immunoglobulinn kappa variable 1-37	IGKV1D-37	0.00150171		A0A075B6J9	Immunoglobulin lambda variable 2-18	IGLV2-18	0.0010779
P15814	Immunoglobulin lambda-like polypeptide 1	IGLL1	0.00144232		Q9BXN1	Asporin	ASPN	0.0010486
Q9UHG3	Prenylcysteine oxidase 1	PCYOX1	0.00143342		P20160	Azurocidin	AZU1	0.00104513
O94874-2	E3 UFM1-protein ligase 1	UFL1	0.00140753		A0A0D9SG88	Complement factor H	CFH	0.00104036
Q9UJJ9	N-acetylglucosamine-1-phosphotransferase subunit gamma	GNPTG	0.00138725		P23528	Cofilin-1	CFL1	0.00101615
A0A0D9SG88	Complement factor H	CFH	0.00136037		O94874-2	E3 UFM1-protein ligase 1	UFL1	0.001007
H7C3I1	Putative protein FAM10A4;Hsc70-interacting protein;Putative protein FAM10A5	ST13	0.0013401		Q06141	Regenerating islet-derived protein 3-alpha;Regenerating islet-derived protein 3-alpha 16.5 kDa form;Regenerating islet-derived protein 3-alpha 15 kDa form	REG3A	0.000979542
Q9BXN1	Asporin	ASPN	0.00130424		P08311	Cathepsin G	CTSG	0.000973591
H3BLS7	Vacuolar protein sorting-associated protein 13D	VPS13D	0.00127749		H3BLS7	Vacuolar protein sorting-associated protein 13D	VPS13D	0.000955108
Q92765	Secreted frizzled-related protein 3	FRZB	0.00127103		Q6UX71-2	Plexin domain-containing protein 2	PLXDC2	0.00093002
P08311	Cathepsin G	CTSG	0.00116873		Q5T749	Keratinocyte proline-rich protein	KPRP	0.000848904
P17213	Bactericidal permeability-increasing protein	BPI	0.00115714		P06702	Protein S100-A9	S100A9	0.000845324
P08514	Integrin alpha-IIb;Integrin alpha-IIb heavy chain;Integrin alpha-IIb light chain, form 1;Integrin alpha-IIb light chain, form 2	ITGA2B	0.00109659		E5RJE3	RWD domain-containing protein 1	RWDD1	0.000841617
P02452	Collagen alpha-1(I) chain	COL1A1	0.00108059		Q13429	Insulin-like growth factor I	IGF-I	0.000828959
P29279	Connective tissue growth factor	CTGF	0.00105331		P29279	Connective tissue growth factor	CTGF	0.000806417
P16401	Histone H1.5	HIST1H1B	0.00104772		P02750	Leucine-rich alpha-2-glycoprotein	LRG1	0.000744364
P19652	Alpha-1-acid glycoprotein 2	ORM2	0.00104115		P28300	Protein-lysine 6-oxidase	LOX	0.0007398
E5RGR6	GDNF family receptor alpha-2	GFRA2	0.00102647		P32119	Peroxiredoxin-2	PRDX2	0.000726562
P20160	Azurocidin	AZU1	0.000976391		H0Y4K8	Fibronectin	FN1	0.000720158
Q8IWV2	Contactin-4	CNTN4	0.000964173		Q6UY14-2	ADAMTS-like protein 4	ADAMTSL4	0.000717535
P28300	Protein-lysine 6-oxidase	LOX	0.000921983		A0A0G2JPR0	C4a anaphylatoxin	C4A	0.000703037
P08493	Matrix Gla protein	MGP	0.000886447		H0Y653	Nucleolar protein 56	NOP56	0.000697817
A0A096LPE2	Serum amyloid A-4 protein	SAA2-SAA4	0.00086769		Q8IXL6	Extracellular serine/threonine protein kinase FAM20C	FAM20C	0.00067641
A0A075B6R2	Immunoglobulin heavy variable 4-4	IGHV4-4	0.000863818		A0A075B6S5	Immunoglobulin kappa variable 1-27	IGKV1-27	0.000605985
C9J0D1	Histone H2A;Histone H2A.V;Histone H2A type 1-J;Histone H2A type 1-H;Histone H2A.Z;Histone H2A.J;Histone H2A type 2-C;Histone H2A type 1-C;Histone H2A type 2-B;Histone H2A type 3;Histone H2A type 2-A;Histone H2A type 1-D;Histone H2A type 1;Histone H2A type 1-B/E;Histone H2A type 1-A;Histone H2AX	H2AFV	0.000854152		P11226	Mannose-binding protein C	MBL2	0.000594462
P11021	78 kDa glucose-regulated protein	HSPA5	0.000800461		P08185	Corticosteroid-binding globulin	SERPINA6	0.000590882
P55056	Apolipoprotein C-IV	APOC4	0.000797708		E9PC84	Tenascin	TNC	0.000565465
Q13093	Platelet-activating factor acetylhydrolase	PLA2G7	0.000795241		F8W1R7	Myosin light polypeptide 6	MYL6	0.000533997
P01705	Ig lambda chain V-II region NEI		0.0007807		Q9Y6Z7	Collectin-10	COLEC10	0.000515717
P01782	Ig heavy chain V-III region DOB		0.000767363		P29401	Transketolase	TKT	0.000493805
A8K878	Mesencephalic astrocyte-derived neurotrophic factor	MANF	0.000758988		C9J0D1	Histone H2A;Histone H2A.V;Histone H2A type 1-J;Histone H2A type 1-H;Histone H2A.Z;Histone H2A.J;Histone H2A type 2-C;Histone H2A type 1-C;Histone H2A type 2-B;Histone H2A type 3;Histone H2A type 2-A;Histone H2A type 1-D;Histone H2A type 1;Histone H2A type 1-B/E;Histone H2A type 1-A;Histone H2AX	H2AFV	0.000486115
H7BXT3	Proprotein convertase subtilisin/kexin type 6	PCSK6	0.000748118		X6R8F3	Neutrophil gelatinase-associated lipocalin	LCN2	0.000462085
E7ENL6	Collagen alpha-3(VI) chain	COL6A3	0.000692907		P08571	Monocyte differentiation antigen CD14;Monocyte differentiation antigen CD14, urinary form;Monocyte differentiation antigen CD14, membrane-bound form	CD14	0.000448494
Q9UBS4	DnaJ homolog subfamily B member 11	DNAJB11	0.000675268		P01782	Ig heavy chain V-III region DOB		0.000426482
J3QSE5	Phosphatidylcholine-sterol acyltransferase	LCAT	0.000648422		P04406-2	Glyceraldehyde-3-phosphate dehydrogenase	GAPDH	0.000413168
P20742	Pregnancy zone protein	PZP	0.000634426		E5RGR6	GDNF family receptor alpha-2	GFRA2	0.000396804
P08571	Monocyte differentiation antigen CD14;Monocyte differentiation antigen CD14, urinary form;Monocyte differentiation antigen CD14, membrane-bound form	CD14	0.000621692		P10412	Histone H1.4;Histone H1.3	HIST1H1E	0.000363949
P02750	Leucine-rich alpha-2-glycoprotein	LRG1	0.000589741		A0A087X1J7	Glutathione peroxidase;Glutathione peroxidase 3	GPX3	0.000329002
P49767	Vascular endothelial growth factor C	VEGFC	0.000575458		P17213	Bactericidal permeability-increasing protein	BPI	0.00032759
H0YD13	CD44 antigen	CD44	0.000558335		P35625	Metalloproteinase inhibitor 3	TIMP3	0.000317806
J3KQJ1	Sulfatase-modifying factor 2	SUMF2	0.000554893		P07998	Ribonuclease pancreatic	RNASE1	0.000311024
A0A087WYF1	Laminin subunit alpha-2	LAMA2	0.000537082		E7ENL6	Collagen alpha-3(VI) chain	COL6A3	0.000300408
A1L4H1	Soluble scavenger receptor cysteine-rich domain-containing protein SSC5D	SSC5D	0.000536882		F8W1N5	Nascent polypeptide-associated complex subunit alpha;Nascent polypeptide-associated complex subunit alpha, muscle-specific form	NACA	0.00029824
X6R8F3	Neutrophil gelatinase-associated lipocalin	LCN2	0.000532321		A0A075B6Q5	Immunoglobulin heavy variable 3-64	IGHV3-64	0.000288658
F8W1R7	Myosin light polypeptide 6	MYL6	0.000524377		P07355	Annexin A2;Annexin;Putative annexin A2-like protein	ANXA2	0.000273252
F8VU56	Protein-tyrosine-phosphatase;Receptor-type tyrosine-protein phosphatase beta	PTPRB	0.000508946		P02452	Collagen alpha-1(I) chain	COL1A1	0.000265637
F8W1N5	Nascent polypeptide-associated complex subunit alpha;Nascent polypeptide-associated complex subunit alpha, muscle-specific form	NACA	0.000496269		H7BXT3	Proprotein convertase subtilisin/kexin type 6	PCSK6	0.000252677
Q9BY76-3	Angiopoietin-related protein 4	ANGPTL4	0.000480294		P21333-2	Filamin-A	FLNA	0.000250594
P07998	Ribonuclease pancreatic	RNASE1	0.000442148		P16035	Metalloproteinase inhibitor 2	TIMP2	0.000248461
A0A087WTM1	Roundabout homolog 1	ROBO1	0.000441804		H0YLF3	Beta-2-microglobulin;Beta-2-microglobulin form pI 5.3	B2M	0.000245559
A0A087X1J7	Glutathione peroxidase;Glutathione peroxidase 3	GPX3	0.000411402		E7EV88	A disintegrin and metalloproteinase with thrombospondin motifs 13	ADAMTS13	0.000229701
P05121-2	Plasminogen activator inhibitor 1	SERPINE1	0.000402683		V9GYE7	Complement factor H-related protein 2	CFHR2	0.000221769
A0A0G2JPR0	C4a anaphylatoxin	C4A	0.000399987		P13796	Plastin-2	LCP1	0.000210089
P35625	Metalloproteinase inhibitor 3	TIMP3	0.000386048		A0A087X0S5	Collagen alpha-1(VI) chain	COL6A1	0.000204461
Q9NZT1	Calmodulin-like protein 5	CALML5	0.000385904		Q9BY76-3	Angiopoietin-related protein 4	ANGPTL4	0.000188346
Q8IUX7-2	Adipocyte enhancer-binding protein 1	AEBP1	0.000356564		C9IZP8	Complement C1s subcomponent	C1S	0.000172133
D6RH31	Nephronectin	NPNT	0.000344317		Q99941-2	Cyclic AMP-dependent transcription factor ATF-6 beta;Processed cyclic AMP-dependent transcription factor ATF-6 beta	ATF6B	0.000170936
A0A087WYX9	Collagen alpha-2(V) chain	COL5A2	0.000325961		Q02413	Desmoglein-1	DSG1	0.00014356
A0A0C4DGZ8	Platelet glycoprotein Ib alpha chain;Glycocalicin	GP1BA	0.000303303		E9PIM3	Integrator complex subunit 4	INTS4	0.000142942
P08567	Pleckstrin	PLEK	0.000296419		Q4VB86	Protein 4.1	EPB41	0.000142022
A0A075B6H7	Probable non-functional immunoglobulin kappa variable 3-7	IGKV3-7	0.000278126		A0A0C4DGZ8	Platelet glycoprotein Ib alpha chain;Glycocalicin	GP1BA	0.000123166
P43652	Afamin	AFM	0.000260307		P04040	Catalase	CAT	0.000119225
Q7Z5L7-4	Podocan	PODN	0.000240675		P08514	Integrin alpha-IIb;Integrin alpha-IIb heavy chain;Integrin alpha-IIb light chain, form 1;Integrin alpha-IIb light chain, form 2	ITGA2B	0.000118
A0A0A0MS14	Immunoglobulin heavy variable 1-45	IGHV1-45	0.00023904		P08567	Pleckstrin	PLEK	0.000100319
P19883-2	Follistatin	FST	0.00023569		J3QSE5	Phosphatidylcholine-sterol acyltransferase	LCAT	9.453e-05
Q8IXL6	Extracellular serine/threonine protein kinase FAM20C	FAM20C	0.000227943		D6RH31	Nephronectin	NPNT	8.9661e-05
A0A087X0S5	Collagen alpha-1(VI) chain	COL6A1	0.000221602		P30101	Protein disulfide-isomerase A3	PDIA3	8.70992e-05
E5RJE3	RWD domain-containing protein 1	RWDD1	0.000218321		P09172	Dopamine beta-hydroxylase;Soluble dopamine beta-hydroxylase	DBH	8.45702e-05
C9IZP8	Complement C1s subcomponent	C1S	0.000143856		P16401	Histone H1.5	HIST1H1B	6.47539e-05
D6R9A6	High mobility group protein B2	HMGB2	0.000135673		H3BM42	Golgi apparatus protein 1	GLG1	6.1065e-05
Q13332-6	Receptor-type tyrosine-protein phosphatase S	PTPRS	0.000127923		A0A087WTA8	Collagen alpha-2(I) chain	COL1A2	3.74666e-05
P09172	Dopamine beta-hydroxylase;Soluble dopamine beta-hydroxylase	DBH	0.000123217		P19883-2	Follistatin	FST	3.55301e-05
P63104	14-3-3 protein zeta/delta	YWHAZ	0.000115
P14923	Junction plakoglobin	JUP	0.000105128
H0YLF3	Beta-2-microglobulin;Beta-2-microglobulin form pI 5.3	B2M	0.000100398
P07355	Annexin A2;Annexin;Putative annexin A2-like protein	ANXA2	9.07987e-05
A0A087WTA8	Collagen alpha-2(I) chain	COL1A2	8.57364e-05
O75339	Cartilage intermediate layer protein 1;Cartilage intermediate layer protein 1 C1;Cartilage intermediate layer protein 1 C2	CILP	8.53607e-05
A0A087X0M8	Neural cell adhesion molecule L1-like protein;Processed neural cell adhesion molecule L1-like protein	CHL1	6.36778e-05
Q02413	Desmoglein-1	DSG1	5.99693e-05
P11597	Cholesteryl ester transfer protein	CETP	4.57808e-05
H3BM42	Golgi apparatus protein 1	GLG1	3.83868e-05
