# Supplementary material for: Serum proteomic profiling of patients with compensated advanced chronic liver disease with and without clinically significant portal hypertension
Source: PLoS One. 2024 Apr 11;19(4):e0301416. doi: 10.1371/journal.pone.0301416 (PMC11008873; doi:10.1371/journal.pone.0301416)
Supplement: S3 Table — Abbreviations: CSPH = clinically significant portal hypertension. (XLSX) [file pone.0301416.s004.xlsx]

## Sheet: List1
Identified only in the CSPH group (N=31)		Identified only in the non-CSPH group (N=21)		Identified in both groups
				Up-regulated proteins in CSPH (N=51)		Down-regulated proteins in CSPH (N=16)
Protein	Intensity	Protein	Intensity	Protein	Fold increase in CSPH group	Protein	Fold decrease in CSPH group
Immunoglobulin heavy variable 3/OR15-7	0.007682	WD repeat-containing protein WRAP73	0.002393	Protein S100-A9	22.601	Junction plakoglobin	18.602
Gamma-glutamyltranspeptidase 1	0.004257	Desmoplakin	0.001891	Histone H1.5	16.18	Apolipoprotein C-IV	6.945
Tropomyosin alpha-3 chain	0.002424	Ig lambda chain V region 4A	0.001719	Filamin-A	14.189	Immunoglobulin heavy variable 4-4	5.004
Lymphatic vessel endothelial hyaluronic acid receptor 1	0.001656	Zinc finger protein 853	0.001304	Metalloproteinase inhibitor 2	11.046	Soluble scavenger receptor cysteine-rich domain-containing protein SSC5D	4.206
Transmembrane protein 132C	0.001644	Keratinocyte proline-rich protein	0.000849	Protein S100-A8	11.044	RWD domain-containing protein 1	3.855
Probable non-functional immunoglobulinn kappa variable 1-37	0.00150171	Peroxiredoxin-2	0.000726562	Integrin alpha-Iib	9.29318	Syntaxin-binding protein 5	3.63504
Secreted frizzled-related protein 3	0.00127103	Fibronectin	0.000720158	Phosphatidylcholine-sterol acyltransferase	6.85944	Annexin A2;Annexin	3.00943
Contactin-4	0.000964173	Nucleolar protein 56	0.000697817	Follistatin	6.63353	Extracellular serine/threonine protein kinase FAM20C	2.96745
Mesencephalic astrocyte-derived neurotrophic factor	0.000758988	Immunoglobulin kappa variable 1-27	0.000605985	Histone H1.4;Histone H1.3	6.49174	Serum amyloid A-4 protein	2.9574
DnaJ homolog subfamily B member 11	0.000675268	Corticosteroid-binding globulin	0.000590882	Insulin-like growth factor I	6.44578	Coagulation factor XIII A chain	2.63567
Pregnancy zone protein	0.000634426	Transketolase	0.000493805	Tenascin	5.79795	Keratin, type II cytoskeletal 6B	2.58081
Vascular endothelial growth factor C	0.000575458	Glyceraldehyde-3-phosphate dehydrogenase	0.000413168	Plexin domain-containing protein 2	5.78051	Beta-2-microglobulin	2.44585
CD44 antigen	0.000558335	Immunoglobulin heavy variable 3-64	0.000288658	Immunoglobulin lambda variable 2-18	4.80252	Desmoglein-1	2.39389
Sulfatase-modifying factor 2	0.000554893	A disintegrin and metalloproteinase with thrombospondin motifs 13	0.000229701	Spondin-1	4.50794	Ig kappa chain V-III region B6	2.23645
Laminin subunit alpha-2	0.000537082	Complement factor H-related protein 2	0.000221769	Regenerating islet-derived protein 3-alpha	4.19526	Immunoglobulin kappa variable 1-8	2.17599
Protein-tyrosine-phosphatase	0.000508946	Plastin-2	0.000210089	Low affinity immunoglobulin gamma Fc region receptor III-A	4.19331	Ig delta chain C region	2.03518
Roundabout homolog 1	0.000441804	Cyclic AMP-dependent transcription factor ATF-6 beta	0.000170936	Collagen alpha-1(I) chain	4.06792
Plasminogen activator inhibitor 1	0.000402683	Integrator complex subunit 4	0.000142942	Nephronectin	3.8402
Calmodulin-like protein 5	0.000385904	Protein 4.1	0.000142022	Histone H2B	3.7975
Adipocyte enhancer-binding protein 1	0.000356564	Catalase	0.000119225	Bactericidal permeability-increasing protein	3.53228
Collagen alpha-2(V) chain	0.000325961	Protein disulfide-isomerase A3	8.70992e-05	ADAMTS-like protein 4	3.45655
Probable non-functional immunoglobulin kappa variable 3-7	0.000278126			72 kDa type IV collagenase	3.38337
Afamin	0.000260307			Ectonucleotide pyrophosphatase/phosphodiesterase family member 2	3.11614
Podocan	0.000240675			Histone H4	3.08458
Immunoglobulin heavy variable 1-45	0.00023904			Collectin-10	3.06144
High mobility group protein B2	0.000135673			Alpha-2-HS-glycoprotein	2.99727
Receptor-type tyrosine-protein phosphatase S	0.000127923			Proprotein convertase subtilisin/kexin type 6	2.96077
14-3-3 protein zeta/delta	0.000115			Pleckstrin	2.95476
Cartilage intermediate layer protein 1	8.53607e-05			Macrophage colony-stimulating factor 1 receptor	2.7542
Neural cell adhesion molecule L1-like protein	6.36778e-05			Heparanase	2.74439
Cholesteryl ester transfer protein	4.57808e-05			Complement factor H-related protein 1	2.74403
				Mannose-binding protein C	2.65658
				GDNF family receptor alpha-2	2.58684
				Angiopoietin-related protein 4	2.55006
				Complement component C1q receptor	2.53236
				Insulin-like growth factor-binding protein 7	2.50396
				Platelet glycoprotein Ib alpha chain	2.46255
				Myeloperoxidase	2.4511
				Peptidyl-prolyl cis-trans isomerase B	2.4437
				Target of Nesh-SH3	2.43246
				L-selectin	2.42933
				Apolipoprotein A-II	2.42088
				Lactotransferrin	2.39615
				Protein S100-A12	2.38595
				Properdin	2.37056
				Collagen alpha-3(VI) chain	2.30655
				Collagen alpha-2(I) chain	2.28835
				Fibulin-1	2.20371
				Insulin-like growth factor-binding protein 6	2.1901
				Calsyntenin-1	2.15333
				Guanine nucleotide-binding protein subunit alpha-13	2.01598
